# Supplementary material for: Optimal control to reach eco-evolutionary stability in metastatic castrate-resistant prostate cancer
Source: PLoS One. 2020 Dec 8;15(12):e0243386. doi: 10.1371/journal.pone.0243386 (PMC7723267; doi:10.1371/journal.pone.0243386)
Supplement: S1 File — (ZIP) [file pone.0243386.s001.zip]

Archive with 62 entries (59 files):
- SupportingInformation/
- SupportingInformation/FigureS7.tiff
- __MACOSX/
- __MACOSX/SupportingInformation/
- __MACOSX/SupportingInformation/._FigureS7.tiff
- SupportingInformation/FigureS20.tiff
- __MACOSX/SupportingInformation/._FigureS20.tiff
- SupportingInformation/FigureS16.tiff
- __MACOSX/SupportingInformation/._FigureS16.tiff
- SupportingInformation/.DS_Store
- __MACOSX/SupportingInformation/._.DS_Store
- SupportingInformation/FigureS17.tiff
- __MACOSX/SupportingInformation/._FigureS17.tiff
- SupportingInformation/FigureS21.tiff
- __MACOSX/SupportingInformation/._FigureS21.tiff
- SupportingInformation/FigureS6.tiff
- __MACOSX/SupportingInformation/._FigureS6.tiff
- SupportingInformation/FigureS10.tiff
- __MACOSX/SupportingInformation/._FigureS10.tiff
- SupportingInformation/FigureS1.tiff
- __MACOSX/SupportingInformation/._FigureS1.tiff
- SupportingInformation/FigureS26.tiff
- __MACOSX/SupportingInformation/._FigureS26.tiff
- SupportingInformation/FigureS27.tiff
- __MACOSX/SupportingInformation/._FigureS27.tiff
- SupportingInformation/FigureS11.tiff
- __MACOSX/SupportingInformation/._FigureS11.tiff
- SupportingInformation/FigureS12.tiff
- __MACOSX/SupportingInformation/._FigureS12.tiff
- SupportingInformation/FigureS24.tiff
- __MACOSX/SupportingInformation/._FigureS24.tiff
- SupportingInformation/FigureS3.tiff
- __MACOSX/SupportingInformation/._FigureS3.tiff
- SupportingInformation/FigureS2.tiff
- __MACOSX/SupportingInformation/._FigureS2.tiff
- SupportingInformation/FigureS25.tiff
- __MACOSX/SupportingInformation/._FigureS25.tiff
- SupportingInformation/FigureS13.tiff
- __MACOSX/SupportingInformation/._FigureS13.tiff
- SupportingInformation/FigureS22.tiff
- __MACOSX/SupportingInformation/._FigureS22.tiff
- SupportingInformation/FigureS5.tiff
- __MACOSX/SupportingInformation/._FigureS5.tiff
- SupportingInformation/FigureS18.tiff
- __MACOSX/SupportingInformation/._FigureS18.tiff
- SupportingInformation/SupportingInformation.pdf
- __MACOSX/SupportingInformation/._SupportingInformation.pdf
- SupportingInformation/FigureS9.tiff
- __MACOSX/SupportingInformation/._FigureS9.tiff
- SupportingInformation/FigureS14.tiff
- __MACOSX/SupportingInformation/._FigureS14.tiff
- SupportingInformation/FigureS15.tiff
- __MACOSX/SupportingInformation/._FigureS15.tiff
- SupportingInformation/FigureS8.tiff
- __MACOSX/SupportingInformation/._FigureS8.tiff
- SupportingInformation/FigureS19.tiff
- __MACOSX/SupportingInformation/._FigureS19.tiff
- SupportingInformation/FigureS4.tiff
- __MACOSX/SupportingInformation/._FigureS4.tiff
- SupportingInformation/FigureS23.tiff
- __MACOSX/SupportingInformation/._FigureS23.tiff
- __MACOSX/._SupportingInformation
